# Supplementary material for: Genome-Wide Identification and Analysis of the NF-Y Gene Family in Potato (Solanum tuberosum L.)
Source: Front Genet. 2021 Sep 17;12:739989. doi: 10.3389/fgene.2021.739989 (PMC8484916; doi:10.3389/fgene.2021.739989)
Supplement: Supplementary Table 1 — Primers used for qPCR. [file Table_1.xlsx]

## Sheet: Primers for qRT-PCR
Table S1 Primers used for qPCR
Gene name	Primer Sequence（forward/reverse）	Amplicon length (bp)	Annealing temperature (℃)
PG0021747	CGACAGGCAGGTGGCAACTTATC	85	61.03
	CAGAACCAGATTGGGTGGAAGTCC		60.21
PG0044580	AAGAAATCTCTCCCAGCCAACGC	95	60.06
	TCGCCCGTGATGAAGCTAATGAAC		59.69
PG0001733	ATGGGCAATGGCAACTCTTGGG	116	61.09
	GGGTGACGAGGGAAAGCTGAATC		60.64
PG0004299	GGATCAACAAGGGAGCAAGACAGG	83	60.42
	TTCGCGTTCGCCGGTAAAGC		61.85
PG0006863	GACTGGGCTGCGAATTACCTCAC	131	60.81
	CCTCATTGCCACCTTCAGACTTCC		60.42
PG0021365	TGTGGAGCAGCAGCCTAAGGG	113	62.89
	GAACAGAGGTAGCAGCCTGAACG		60.47
PG0028144	CGCGCAAAGGAAATGGAGAAGAAC	85	59.22
	GTCTACTCTTGGCATGGAGATGGC		60.03
PG0003296	TCTGATGCTGCTGGTGAAATGCC	138	60.57
	TCTACCCCTACCTCTTCCCCTACC		61.63
PG2015259	GACCTACCAACGCCAGGAAATCG	123	60.78
	GGTGCTTCAGCGGAGATCATACG		60.55
StEF-1α	ATTGGAAACGGATATGCTCCA	106	56.06
	TCCTTACCTGAACGCCTGTCA		59.97
