# Supplementary material for: Genome-Wide Identification and Analysis of the NF-Y Gene Family in Potato (Solanum tuberosum L.)
Source: Front Genet. 2021 Sep 17;12:739989. doi: 10.3389/fgene.2021.739989 (PMC8484916; doi:10.3389/fgene.2021.739989)
Supplement: Supplementary Table 2 — Characteristic features of 41 StNF-Y genes. [file Table_2.xlsx]

## Sheet: Table S2 Characteristic feature
Table S2 Characteristic features of 41 StNF-Ys
NO.	Name	GeneID	Chr.	Genomic Location （bp)	CDS length (bp)	Exon	Intron	AA	MW (kDa)	pl	Subfamily cluster
1	PG0021747	PGSC0003DMG400021747	ch08	34346250~34352260	651	3	2	216	24.3198	9.35	NF-YA
2	PG0011806	PGSC0003DMG400011806	ch02	13842003~13846907	609	5	4	202	22.5772	7.78	NF-YA
3	PG1021124	PGSC0003DMG401021124	ch02	28993071~28997696	633	5	4	210	23.2158	7.17	NF-YA
4	PG0002484	PGSC0003DMG400002484	ch03	61246327~61250709	852	5	4	283	31.8683	9.65	NF-YA
5	PG0006863	PGSC0003DMG400006863	ch01	65741226~65745983	912	5	4	303	33.1757	8.77	NF-YA
6	PG0010697	PGSC0003DMG400010697	ch01	4309170~4312237	933	5	4	310	33.7942	6.5	NF-YA
7	PG0008148	PGSC0003DMG400008148	ch10	58591969~58594283	723	5	4	240	27.3034	9.23	NF-YA
8	PG0007350	PGSC0003DMG400007350	ch11	37859363~37865326	903	5	4	300	33.1555	6.72	NF-YA
9	PG0021365	PGSC0003DMG400021365	ch01	2798901~2803055	936	5	4	311	33.9705	9.63	NF-YA
10	PG0028144	PGSC0003DMG400028144	ch10	56173953~56175808	591	4	3	196	22.0628	9.54	NF-YA
11	PG0001733	PGSC0003DMG400001733	ch09	6568240~6569342	423	2	1	140	15.5097	7.74	NF-YB
12	PG0004299	PGSC0003DMG400004299	ch12	6260341~6260952	477	1	0	158	16.6804	5.33	NF-YB
13	PG0016753	PGSC0003DMG400016753	ch12	23597738~23598334	597	1	0	198	22.4483	5.96	NF-YB
14	PG0022172	PGSC0003DMG400022172	ch07	55488546~55489103	558	1	0	185	20.4326	5.7	NF-YB
15	PG0044580	PGSC0003DMG400044580	ch04	53783413~53783988	576	1	0	191	21.3598	6.18	NF-YB
16	PG0014643	PGSC0003DMG400014643	ch06	566943~567479	537	1	0	178	20.4169	5.51	NF-YB
17	PG0022680	PGSC0003DMG400022680	ch01	58347148~58347558	411	1	0	136	14.9275	6.14	NF-YB
18	PG0032552	PGSC0003DMG400032552	ch04	5168953~5171332	399	2	1	132	14.5707	6.59	NF-YB
19	PG0024745	PGSC0003DMG400024745	ch01	77136896~77137312	417	1	0	138	15.994	4.93	NF-YB
20	PG0011385	PGSC0003DMG400011385	ch09	52280038~52280469	432	1	0	143	16.3624	5.65	NF-YB
21	PG0013502	PGSC0003DMG400013502	ch05	8570774~8571313	540	1	0	179	20.2026	4.85	NF-YB
22	PG0004076	PGSC0003DMG400004076	ch06	51052551~51055931	477	5	4	158	17.666	4.67	NF-YB
23	PG0023065	PGSC0003DMG400023065	ch12	43500954~43504680	468	5	4	155	17.4447	4.64	NF-YB
24	PG1024603	PGSC0003DMG401024603	ch03	54482850~54485587	480	5	4	159	17.9584	4.67	NF-YB
25	PG0034306	PGSC0003DMG400034306	ch05	14237899~14238495	597	1	0	198	21.8099	4.73	NF-YB
26	PG0013302	PGSC0003DMG400013302	ch11	203438~203800	363	1	0	120	13.8249	7.02	NF-YB
27	PG0022277	PGSC0003DMG400022277	ch07	55543376~55543979	522	2	1	173	19.4982	9.32	NF-YB
28	PG1013505	PGSC0003DMG401013505	ch05	8599340~8599909	570	1	0	189	21.3659	4.73	NF-YB
29	PG2013505	PGSC0003DMG402013505	ch05	8599340~8601447	675	2	1	224	25.0297	4.91	NF-YB
30	PG0013503	PGSC0003DMG400013503	ch05	8582170~8582655	486	1	0	161	18.1792	4.72	NF-YB
31	PG0030986	PGSC0003DMG400030986	ch05	8408839~8409246	408	1	0	135	15.0198	5.34	NF-YB
32	PG0026357	PGSC0003DMG400026357	ch11	40416179~40419997	519	3	2	172	19.3086	4.91	NF-YB
33	PG0003296	PGSC0003DMG400003296	ch01	74443838~74451744	831	6	5	276	30.8103	5.35	NF-YC
34	PG0029106	PGSC0003DMG400029106	ch05	13620719~13621144	426	1	0	141	15.669	9.33	NF-YC
35	PG0008989	PGSC0003DMG400008989	ch01	62006821~62007591	771	1	0	256	28.3471	5.87	NF-YC
36	PG0027390	PGSC0003DMG400027390	ch11	43724874~43729113	882	6	5	293	32.2768	4.97	NF-YC
37	PG0003357	PGSC0003DMG400003357	ch12	33853117~33853875	759	1	0	252	28.0416	5.87	NF-YC
38	PG2015259	PGSC0003DMG402015259	ch03	50559361~50563906	693	2	1	230	25.2635	4.97	NF-YC
39	PG0015260	PGSC0003DMG400015260	ch03	50535042~50535506	465	1	0	154	17.5988	4.94	NF-YC
40	PG0015177	PGSC0003DMG400015177	ch03	51135062~51135823	762	1	0	253	27.6727	5.1	NF-YC
41	PG0039636	PGSC0003DMG400039636	ch03	50526085~50526531	447	1	0	148	16.6807	4.89	NF-YC
