# Supplementary material for: Genome-Wide Identification and Analysis of the NF-Y Gene Family in Potato (Solanum tuberosum L.)
Source: Front Genet. 2021 Sep 17;12:739989. doi: 10.3389/fgene.2021.739989 (PMC8484916; doi:10.3389/fgene.2021.739989)
Supplement: Supplementary Table 4 — Ka/Ks ratios of tandemly and segmentally duplicated StNF-Y genes. [file Table_4.xlsx]

## Sheet: KaKs ratios of duplication
Table S4 Ka/Ks ratios of tandemly and segmentally duplicated StNF-Ys
No.	Gene name	Gene name	Ka	Ks	Ka/Ks	P-value	Duplication type
1	PG0039636	PG0015260	0.986854	1.04079	0.948175	0.49837	Tandem
2	PG0015260	PG2015259	0.368383	0.694375	0.530525	2.60044e-05	Tandem
3	PG1013505	PG2013505	0.250523	0.642272	0.390057	0	Tandem
4	PG0002484	PG0021747	0.703468	0.986694	0.712955	0.000550792	Segmental
5	PG0011806	PG1021124	0.664377	2.35925	0.281606	0	Segmental
6	PG0021365	PG0028144	0.225068	0.804877	0.27963	3.22713e-20	Segmental
7	PG0011385	PG0014643	0.127557	1.32256	0.0964466	5.00382e-37	Segmental
8	PG0011385	PG0024745	0.290465	3.90949	0.0742974	0	Segmental
9	PG0004076	PG1024603	0.042001	0.533733	0.0786929	1.55e-20	Segmental
