# Supplementary material for: Genome-Wide Identification and Analysis of the NF-Y Gene Family in Potato (Solanum tuberosum L.)
Source: Front Genet. 2021 Sep 17;12:739989. doi: 10.3389/fgene.2021.739989 (PMC8484916; doi:10.3389/fgene.2021.739989)
Supplement: Supplementary Table 5 — Ka/Ks ratios of the syntenic relationships for NF-Y genes between potato and Arabidopsis. [file Table_5.xlsx]

## Sheet: Potato and Arabidopsis
Table S5 Ka/Ks ratios of the syntenic relationships between potato and Arabidopsis
No.	Gene name	Gene name	Ka	Ks	Ka/Ks	P-value
1	PG0001733	AT2G37060	0.129188	4.24091	0.0304624	0
2	PG0002484	AT1G17590	0.7227	2.06067	0.350711	0
3	PG0002484	AT1G72830	0.586956	2.69529	0.217771	0
4	PG0002484	AT1G54160	0.654988	2.2142	0.295813	0
5	PG0002484	AT3G14020	0.709483	2.03435	0.348752	0
6	PG0007350	AT5G12840	0.486447	2.70801	0.179633	0
7	PG0011385	AT2G47810	0.216677	4.01382	0.0539827	0
8	PG0024745	AT1G09030	0.366136	2.53901	0.144204	0
9	PG0026357	AT2G27470	0.327473	3.48728	0.0939048	0
10	PG1021124	AT1G30500	0.329883	3.31064	0.0996434	0
11	PG0013302	AT5G47670	0.1738	2.1572	0.0805674	0
12	PG0004076	AT5G08190	0.1129	1.4782	0.0763767	0
13	PG1024603	AT5G08190	0.1586	1.9213	0.0825483	0
14	PG0021365	AT5G06510	0.6279	1.6717	0.375606	0
