# Supplementary material for: Genome-Wide Identification and Analysis of the NF-Y Gene Family in Potato (Solanum tuberosum L.)
Source: Front Genet. 2021 Sep 17;12:739989. doi: 10.3389/fgene.2021.739989 (PMC8484916; doi:10.3389/fgene.2021.739989)
Supplement: Supplementary Table 6 — Ka/Ks ratios of the syntenic relationships for NF-Y genes between potato and tomato. [file Table_6.xlsx]

## Sheet: Potato and Arabidopsis
Table S6 Ka/Ks ratios of the syntenic relationships between potato and tomato
No.	Gene name	Gene name	Ka	Ks	Ka/Ks	P-value
1	PG0003296	Solyc01g096710	0.0587318	0.12561	0.467574	0.00613673
2	PG0006863	Solyc01g087240	0.0308262	0.138276	0.222933	2.65147e-07
3	PG0008989	Solyc01g079870	0.0056321	0.111709	0.0504177	1.73568e-09
4	PG0010697	Solyc01g008490	0.969331	1.13239	0.856007	0.010648
5	PG0021365	Solyc01g006930	0.0331526	0.0593444	0.558647	0.0637429
6	PG0021365	Solyc10g081840	0.309186	1.04704	0.295294	2.51368e-23
7	PG0022680	Solyc01g067130	0.0179806	0.0772794	0.23267	0.00685404
8	PG0024745	Solyc01g099320	0.0137115	0.244878	0.0559929	1.2436e-08
9	PG0015177	Solyc03g111450	0.286119	0.344608	0.830275	0.218802
10	PG1024603	Solyc03g114400	0.00858941	0.0280778	0.305915	0.142695
11	PG1024603	Solyc06g069310	0.0422978	0.503721	0.0839707	8.86587e-20
12	PG2015259	Solyc03g110860	0.00801498	0.0957043	0.0837473	1.17689e-07
13	PG2015259	Solyc06g072040	0.0548409	1.24625	0.0440046	1.2111e-63
14	PG0044580	Solyc04g054150	0.0247198	0.106109	0.232966	0.000184333
15	PG0013502	Solyc05g005380	0.0360355	0.0766764	0.469968	0.0407588
16	PG0013503	Solyc05g005350	0.10862	0.146881	0.739509	0.269776
17	PG0029106	Solyc05g015330	0.0235284	0.180818	0.130122	1.42967e-06
18	PG0030986	Solyc05g005440	0.110297	1.08402	0.101748	1.42967e-06
19	PG0034306	Solyc05g015550	0.146845	1.11882	0.13125	0.009276
20	PG0004076	Solyc03g114400	0.0483047	0.570019	0.0847423	2.08719e-20
21	PG0004076	Solyc06g069310	2.18838e-05	0.0218838	0.001	0
22	PG0014643	Solyc06g009010	0.037116	0.0747649	0.496436	0.0699892
23	PG0014643	Solyc09g074760	0.140709	1.89669	0.0741866	1.17529e-54
24	PG0022172	Solyc07g065500	0.0143227	0.188043	0.076167	3.14246e-11
25	PG0022277	Solyc07g065570	0.101596	0.171962	0.590804	0.0607529
26	PG0021747	Solyc08g062210	0.982249	1.06076	0.92599	0.181636
27	PG0001733	Solyc09g007290	0.0690207	0.172879	0.399243	0.00596272
28	PG0011385	Solyc01g099320	0.209501	4.456	0.0470156	0
29	PG0011385	Solyc06g009010	0.139253	1.4409	0.0966432	4.48968e-38
30	PG0011385	Solyc09g074760	0.0221811	0.153332	0.14466	0.000261699
31	PG0008148	Solyc10g079150	0.0351756	0.0852865	0.412441	0.0163826
32	PG0008148	Solyc01g087240	0.678484	2.32485	0.291839	0
33	PG0028144	Solyc01g006930	0.242344	0.989059	0.245025	1.06425e-25
34	PG0028144	Solyc10g081840	0.195866	0.329093	0.595168	0.0091405
35	PG0007350	Solyc11g065700	0.00996727	0.081139	0.122842	7.19528e-07
36	PG0013302	Solyc04g015060	0.135218	1.49828	0.0902493	1.08352e-37
37	PG0026357	Solyc11g068480	0.0195018	0.0736297	0.264863	0.00691387
38	PG0004299	Solyc12g006120	0.00433268	0.153391	0.0282461	6.292e-07
