# Supplementary material for: Genome-Wide Identification and Analysis of the NF-Y Gene Family in Potato (Solanum tuberosum L.)
Source: Front Genet. 2021 Sep 17;12:739989. doi: 10.3389/fgene.2021.739989 (PMC8484916; doi:10.3389/fgene.2021.739989)
Supplement: Supplementary Table 7 — RNA-seq data of StNF-Y genes in different tissues. [file Table_7.xlsx]

## Sheet: sheet1
Table S7 The RNA-seq data of StNF-Y genes in different tissues.
Gene name	Leaves	Roots	Shoots	Tubers	Sepals	Stamens	Stolons	Flowers	Petioles	Petals	Carpels	Mature fruit	Immature fruit
PG0039636	0	0	0	0	0	0	0	0	0	0	0	0	0
PG0001733	18.5469	148.287	40.0628	70.9012	80.3529	24.1278	53.3467	67.2543	38.7729	55.6724	87.4622	54.0091	52.0833
PG0002484	1.30681	7.68902	3.90985	7.43539	4.19048	0.715102	7.64012	1.49004	2.63057	1.05314	3.49195	7.31911	6.1642
PG0003296	29.7423	32.03	54.4201	71.0137	72.181	86.0499	52.2	68.1553	54.3857	59.6563	73.4015	48.0102	45.3354
PG0003357	10.1598	15.8936	15.8193	48.8015	21.0087	11.622	26.7804	9.93495	21.7476	22.2178	26.8853	32.3588	17.2999
PG0004076	9.88904	17.1245	20.4343	23.6474	28.0094	36.8132	12.4676	18.5417	14.0441	23.3924	37.3165	14.9463	17.8615
PG0004299	28.3417	29.9309	67.0462	15.3853	35.9534	54.2417	13.3375	55.8717	26.992	70.2779	35.9955	10.9974	21.2669
PG0006863	13.1729	12.9423	7.85387	32.7571	19.106	10.5705	21.9612	9.48939	28.0733	13.7785	15.8998	7.74338	9.94581
PG0007350	15.1416	15.9296	7.83861	13.7493	12.7736	11.9377	16.6543	16.1152	14.5758	23.9423	19.3064	25.893	12.6188
PG0008148	1.79e-08	5.12512	0.475231	0.769881	3e-07	1.7612	0.686202	0.143424	1.1e-07	6.5e-05	0.400698	0.0898834	0.15145
PG0008989	31.588	146.456	69.742	288.772	228.907	141.006	113.147	86.0066	74.7921	94.7492	201.579	142.876	99.3573
PG0010697	7.2799	9.22092	7.95832	14.5493	10.1228	5.35404	9.86129	9.46115	9.43925	9.19915	8.32011	11.2328	11.3324
PG0011385	0	0	0	0	0	0	0	0	0	0	0	0	0
PG0011806	1.47209	5.82686	4.10008	5.68778	5.7802	4.31775	7.66956	5.24332	5.2001	6.40627	13.5086	9.87197	5.97078
PG0013302	0	1.1042	0.299457	0	0.7205	0.753086	1.01847	0.298892	0.357458	0	0.179387	0.408364	2.56132
PG0013502	0	0.530455	0	0	0	0.19295	0	0	0.114482	0	0	0.130785	65.7752
PG0013503	0	0.876827	0	0	0	0	0.485254	0	0	0	0	2.33757	63.7163
PG1013505	0	0	0	0	0	0	0	0	0	0	0	0	0
PG2013505	0.332533	2.6411	0.448746	1.23944	1.13239	0.370974	1.75625	0.493409	0.500314	1.06354	1.39093	8.74109	5.77576
PG0014643	0	0.873539	0	0.480205	0	0	0.537149	0.157638	0.377051	0	0.567658	0.269217	0.0931626
PG0015177	0.0700734	0.899562	0.0609901	0.44506	2.05441	0.245409	0.912699	0.730501	0.0728031	1.35531	0.876854	0.998054	16.9091
PG2015259	47.5455	94.3801	52.9542	33.9259	75.966	47.3327	53.0659	48.5709	127.153	51.9401	82.3571	22.4162	54.8786
PG0015260	0	0	0	0	0	0	0	0	0	0	0	0	1.01788
PG0016753	0	0	0	0	0	2.95831	0	1.86792	0	0	0	0	0
PG1021124	15.0329	6.01468	8.66239	23.1513	43.1687	70.3119	20.1808	20.3576	14.0636	40.8593	81.5546	18.5442	22.5901
PG0021365	2.27489	4.24328	2.99539	4.75445	4.51964	0.919274	17.6814	0.861452	14.3629	0.940159	1.52065	0.0346167	0.209634
PG0021747	9.39868	9.80715	7.93784	28.1205	28.9135	0.575576	35.0198	3.056	25.4056	15.3161	21.8926	4.41757	8.95627
PG0022172	160.025	40.8482	79.7485	5.49004	60.6797	25.7974	12.2821	42.0519	74.1098	85.0463	7.91638	4.37148	3.01006
PG0022277	0	0	0	0	0	0	0	0	0.241842	0	0	0	73.0206
PG0022680	0	0	0.438056	1.86469	2.89843	0	13.4087	0.655846	0	0	2.88655	11.2007	3.7468
PG0023065	8.15291	16.4526	15.6436	7.94382	15.5212	11.5996	10.2022	9.17533	9.81833	9.85553	12.8492	8.4673	9.32298
PG1024603	8.8423	11.9154	10.682	9.36852	17.1448	13.4105	10.8931	9.78403	15.2638	13.0891	20.702	7.06183	9.1817
PG0024745	0	0	0	0	0	0	0	0	0	0	0	0	0
PG0026357	6.40756	19.4625	17.0297	13.5655	14.0174	13.8249	13.8193	14.0156	14.622	18.811	20.2837	15.9574	13.2764
PG0027390	8.2913	26.4667	14.0839	8.84759	21.4239	18.0314	12.8262	13.8831	8.75324	13.5793	24.8921	15.714	12.1527
PG0028144	0.767039	8.1145	6.67611	2.97716	4.10496	5.89493	1.71556	2.81349	1.3282	4.94519	10.3981	0.91041	0.262539
PG0029106	0.316338	0.183816	1.28991	6.57e-09	0.512181	8.06242	0.0626516	1.29721	1.11142	0.124865	0.329871	0.17211	1.51851
PG0030986	0.361518	0	0	0	0	0.316524	0	0	0	0	1.13095	0.214546	150.529
PG0032552	1.13859	5.96204	6.41544	6.66068	5.39622	4.45976	3.40595	7.96514	3.48658	2.5153	4.74921	7.07714	5.78422
PG0034306	2.86253	1.53115	1.2999	0.922219	0.716739	1.3621	1.54737	1.24339	2.32751	1.00299	2.14141	2.43739	13.5145
PG0044580	0.398331	2.76984	11.2677	39.8465	3.54519	0.697511	7.07485	0.692087	1.86232	0	0.623058	0.118196	0.511273
