# Supplementary material for: Genome-Wide Identification and Analysis of the NF-Y Gene Family in Potato (Solanum tuberosum L.)
Source: Front Genet. 2021 Sep 17;12:739989. doi: 10.3389/fgene.2021.739989 (PMC8484916; doi:10.3389/fgene.2021.739989)
Supplement: Supplementary Table 8 — RNA-seq data of StNF-Y genes under abiotic stress and hormone treatment. [file Table_8.xlsx]

## Sheet: sheet1
Table S8 The RNA-seq data of StNF-Y genes under abiotic stresses and hormone treatments
Gene name	Control (salt; mannitol)	Salt (150 mM NaCl, 24 h)	Mannitol (260 uM, 24 h)	Control (35 ℃ treatment)	Heat (35 ℃, 24 h)	Control (IAA; GA3; BAP; ABA)	BAP 24hr, 10uM	ABA 24hr, 50uM	IAA 24hr, 10uM	GA3 24hr, 50uM
PG0039636	0	0	0	0	0	0	0	0	0	0
PG0001733	36.6888	39.9337	31.356	43.5138	36.7443	35.5671	5.57993	39.3924	37.9343	36.3236
PG0002484	2.13636	4.47018	5.99496	10.7134	10.6138	4.25912	1.77024	10.2734	4.63449	3.49054
PG0003296	50.8959	55.0799	66.6725	53.8289	84.0108	64.4084	14.5299	83.9467	54.5617	54.2691
PG0003357	17.5205	14.2348	23.3451	17.6915	29.7517	14.4764	4.84775	42.9163	17.7088	19.2192
PG0004076	12.5052	17.3384	22.5815	14.6248	30.1915	18.3179	7.34279	26.7009	17.6452	17.0784
PG0004299	26.4216	56.4711	111.727	31.3	28.7736	58.4227	3.75019	62.9827	50.5469	55.6717
PG0006863	8.13342	9.34408	14.2065	10.2277	11.5719	8.77123	2.32185	33.3069	9.03621	11.0007
PG0007350	6.34437	8.44795	4.87577	12.2227	15.3723	8.14691	2.55523	7.04498	6.50194	9.65725
PG0008148	0.0963552	0.784248	0.659297	1.39323	28.144	0.502265	0.55417	4.23746	0.445701	0.75732
PG0008989	48.7768	67.0342	107.303	153.56	180.034	72.7085	19.0703	189.328	75.5667	88.7188
PG0010697	6.51992	6.91626	8.0296	7.52523	8.51425	6.32708	1.20217	10.4821	7.35553	7.25503
PG0011385	0.105602	1.04229	1.00114	0	2.0494	0	0	0.206433	0	0.367107
PG0011806	4.08154	4.3325	5.47558	3.38636	6.27702	2.8787	0.987576	2.86028	2.35772	3.74797
PG0013302	0.719947	0.177646	0	0	0	0.37378	0	1.05553	0	0.156423
PG0013502	0	0	0.437182	0	0	0	0	0	0	0
PG0013503	0	0.0677118	0	0	0	0	0	0	0.0600103	0.119245
PG1013505	0	0	0	0	0	0	0	0	0	0
PG2013505	0.594334	1.14563	0.557087	2.12355	3.51209	0.45015	0.366479	0.412726	0.649205	0.498859
PG0014643	0.213584	1.78014	0.179985	0.621686	10.1322	0.985668	1.49825	5.01021	1.49463	1.73247
PG0015177	0.513208	0.36181	0.347525	0.617342	0.284565	0.532891	0.0723227	0.214978	0.448921	0.828322
PG2015259	103.083	46.007	51.1772	93.9447	16.8051	48.114	12.8132	45.02	56.3264	57.3234
PG0015260	0	0	0	0	0	0	0	0	0	0
PG0016753	0	0	0	0	0	0	0	0	0	0
PG1021124	11.6527	10.778	9.89919	12.267	71.7878	8.67984	2.894	8.92968	7.09684	8.44978
PG0021365	6.16395	3.13225	2.83501	4.39659	13.0283	2.72491	0.842839	3.16148	4.05721	3.18236
PG0021747	13.6188	9.88346	10.1119	8.66933	23.3807	10.2464	4.19937	18.8115	11.822	7.24701
PG0022172	34.9171	50.1421	80.5938	90.7941	10.9886	43.6055	4.88736	27.5948	43.8886	46.7489
PG0022277	0	0	0	0	0	0	0	0	0	0
PG0022680	0.526582	0.259867	0.748822	0	2.04386	0.273389	0	1.02937	0	0.228821
PG0023065	7.07612	9.18457	17.8277	23.5794	14.8613	7.95142	2.773	15.8222	12.549	11.7098
PG1024603	11.4211	12.2789	17.0162	13.7665	13.47	12.0329	2.20673	17.1683	10.559	11.3652
PG0024745	0.362452	0	0	0	0.703407	0.376354	0	0	0	0
PG0026357	22.3867	22.0955	10.7818	14.0005	18.8186	17.5272	4.48756	18.1366	18.221	13.2133
PG0027390	9.79426	10.7026	14.6574	16.6906	13.5769	9.44348	1.38023	13.6074	9.17933	11.4912
PG0028144	1.69422	5.36861	3.71955	9.26036	5.71067	2.6851	2.28702	21.1788	3.82199	7.43959
PG0029106	1.17628	1.50814	1.68877	0.279185	0.884013	1.80139	1.47434	3.81827	2.53568	1.03036
PG0030986	0	0	0	0.353883	0	0	0	0	0	0
PG0032552	4.2008	7.92105	4.63632	3.93047	10.9511	7.16136	1.17514	5.94454	6.80073	7.35627
PG0034306	2.27878	1.60653	0.987587	1.94927	1.51625	1.96055	0.770717	1.14547	1.59466	1.35802
PG0044580	1.66704	8.02114	12.6432	4.87398	5.25721	9.08764	1.43891	14.8681	7.65565	5.97628
