# Supplementary material for: Genome-Wide Identification and Analysis of the NF-Y Gene Family in Potato (Solanum tuberosum L.)
Source: Front Genet. 2021 Sep 17;12:739989. doi: 10.3389/fgene.2021.739989 (PMC8484916; doi:10.3389/fgene.2021.739989)
Supplement: Supplementary Table 9 — The FPKM value of StNF-Y genes in white and pigmented tissues. [file Table_9.xlsx]

## Sheet: sheet1
Table S9 The FPKM value of StNF-Y genes in white and pigmented tissues
Gene name	XDS	LTS	HMS	XDF	LTF	HMF
PG0039636	0	0	0	0	0	0
PG0001733	111.25	97.7533	87.8267	30.7633	101.91	65.5133
PG0002484	1.99	8.71333	8.28	2.34333	11.0067	11.17
PG0003296	67.7733	81.9667	67.3133	36.4333	89.1367	75.22
PG0003357	30.8333	20.3	13.46	29.1333	20.84	22.2467
PG0004076	46.7667	53.0933	51.1033	15.4467	29.7833	21.5433
PG0004299	2.98667	3.82333	5.20333	4.55	10.5033	11.5067
PG0006863	104.48	104.253	84.51	22.8333	83.22	51.17
PG0007350	17.3267	23.25	18.3533	23.21	27.5733	21.2867
PG0008148	0.586667	4.95	0.0433333	2.75667	34.9267	2.64333
PG0008989	167.797	348.4	198.93	319.153	576.197	469.65
PG0010697	8.7	23.18	15.14	18.9867	29.8067	31.4967
PG0011385	0	0	0	0	0	0
PG0011806	2.02333	1.09	1.92	0.703333	0.736667	1.11333
PG0013302	0	0	0	0	0	0
PG0013502	0	0	0	0	0	0
PG0013503	0	0	0	0	0	0
PG1013505	9.39333	0.476667	0.46	0.566667	0.283333	0.31
PG2013505	2.38	0.506667	0.126667	0.423333	0.0733333	0.27
PG0014643	81.9867	41.8367	70.7867	0	0.0733333	0.123333
PG0015177	0.0366667	0.396667	0.266667	0.36	1.03667	0.663333
PG2015259	35.9333	55.25	29.2967	35.1833	57.0867	93.9867
PG0015260	0	0	0	0	0	0
PG0016753	0	0.27	0	0	0.726667	0
PG1021124	13.3433	19.9233	9.77333	22.0367	16.43	15.89
PG0021365	31.7833	57.4433	17.72	7.21333	35.7767	18.1667
PG0021747	37.62	40.0967	29.9567	17.9367	69.5	60.05
PG0022172	26.2833	14.3667	35.0633	13.71	17.6	14.0067
PG0022277	0	0	0	0	0	0.0933333
PG0022680	23.6033	1.17333	24.1567	2.31667	0.54	3.60333
PG0023065	34.9367	31.95	23.8767	9.96667	23.7933	16.7067
PG1024603	45.8033	40.4967	32.8367	18.29	21.6133	23.3033
PG0024745	0	0	0	0	0	0
PG0026357	14.2633	10.5067	5.23667	16.0533	19.66	18.0667
PG0027390	12.0667	7.36	18.74	8.13333	12.1867	11.6867
PG0028144	15.35	87.63	21.4467	21.2667	136.65	27.1367
PG0029106	1.83667	0.73	0.496667	0.603333	1.93	0.126667
PG0030986	0	0.653333	0	0.326667	1.32333	0.586667
PG0032552	5.54333	5.38	6.06333	5.36667	6.71	4.87333
PG0034306	8.27667	0.2	0.386667	7.06333	0.27	0.866667
PG0044580	0.46	1.08667	0.15	35.82	82.6667	76.1433
Note: XDS, white skin of the white potato cultivar (XD); HMS, purple skin of the purple potato cultivar (HM); LTS, red skin of the red potato cultivar (LT); XDF, white flesh of XD; HMF, purple flesh of HM; LTF, red flesh of LT.
