# Supplementary material for: Genome-Wide Identification and Analysis of the NF-Y Gene Family in Potato (Solanum tuberosum L.)
Source: Front Genet. 2021 Sep 17;12:739989. doi: 10.3389/fgene.2021.739989 (PMC8484916; doi:10.3389/fgene.2021.739989)
Supplement: Supplementary Table 10 — Protein interaction network of StNF-Ys. [file Table_10.xlsx]

## Sheet: Sheet1
Table S10 The protein interaction network of StNF-Y
NO.	geneID1	geneID2	combination score
1	PG0003296	PG0004076	920
2	PG0003296	PG0023065	920
3	PG0003296	PG1024603	920
4	PG0004076	PG0027390	920
5	PG0023065	PG0027390	920
6	PG1024603	PG0027390	920
7	PG0004299	PG2015259	919
8	PG2015259	PG0026357	918
9	PG1024603	PG0026357	894
10	PG0004076	PG0026357	799
11	PG0004299	PG0021747	799
12	PG0004299	PG1021124	797
13	PG0023065	PG0026357	796
14	PG2015259	PG1021124	756
15	PG2015259	PG0021365	732
16	PG2015259	PG0028144	732
17	PG0014643	PG1021124	724
18	PG1021124	PG0022680	724
19	PG2015259	PG0044580	723
20	PG0004299	PG0021365	717
21	PG0004299	PG0028144	717
22	PG0014643	PG0021365	715
23	PG0014643	PG0028144	715
24	PG0021365	PG0022680	715
25	PG0022680	PG0028144	715
26	PG0014643	PG0026357	679
27	PG0022680	PG0026357	679
28	PG1021124	PG0044580	668
29	PG0004299	PG0008148	667
30	PG0004299	PG0010697	667
31	PG0002484	PG2015259	663
32	PG2015259	PG0021747	663
33	PG0003296	PG0026357	657
34	PG0026357	PG0027390	657
35	PG0006863	PG2015259	644
36	PG0008148	PG2015259	644
37	PG0010697	PG2015259	644
38	PG0002484	PG0014643	634
39	PG0002484	PG0022680	634
40	PG0014643	PG0021747	634
41	PG0021747	PG0022680	634
42	PG0014643	PG2015259	587
43	PG2015259	PG0022680	587
44	PG0021365	PG0044580	586
45	PG0028144	PG0044580	586
46	PG1013505	PG1021124	563
47	PG1021124	PG0034306	563
48	PG1013505	PG2015259	543
49	PG2015259	PG0034306	543
50	PG1013505	PG0026357	528
51	PG0004299	PG0006863	524
52	PG0021365	PG0034306	524
53	PG0028144	PG0034306	524
54	PG1013505	PG0021365	524
55	PG1013505	PG0028144	524
56	PG0002484	PG0044580	523
57	PG0021747	PG0044580	523
58	PG0008148	PG0014643	512
59	PG0008148	PG0022680	512
60	PG0010697	PG0014643	512
61	PG0010697	PG0022680	512
62	PG0002484	PG1013505	482
63	PG0002484	PG0034306	482
64	PG0021747	PG0034306	482
65	PG1013505	PG0021747	482
66	PG0006863	PG0014643	463
67	PG0006863	PG0022680	463
68	PG0004076	PG1021124	459
69	PG0004076	PG0021365	459
70	PG0004076	PG0028144	459
71	PG0008148	PG1013505	459
72	PG0008148	PG0034306	459
73	PG0010697	PG1013505	459
74	PG0010697	PG0034306	459
75	PG0021365	PG0023065	459
76	PG0021365	PG1024603	459
77	PG0023065	PG0028144	459
78	PG1021124	PG0023065	459
79	PG1021124	PG1024603	459
80	PG1024603	PG0028144	459
81	PG0002484	PG0004299	440
82	PG0006863	PG1013505	440
83	PG0006863	PG0034306	440
84	PG0006863	PG0044580	440
85	PG0008148	PG0044580	440
86	PG0010697	PG0044580	440
87	PG0004076	PG2015259	424
88	PG2015259	PG0023065	424
89	PG2015259	PG1024603	424
