# Supplementary material for: Genome-Wide Identification and Analysis of the NF-Y Gene Family in Potato (Solanum tuberosum L.)
Source: Front Genet. 2021 Sep 17;12:739989. doi: 10.3389/fgene.2021.739989 (PMC8484916; doi:10.3389/fgene.2021.739989)
Supplement: Supplementary Table 11 — The FPKM value of genes in protein interaction networks. [file Table_11.xlsx]

## Sheet: Sheet1
Table S11 The FPKM value of genes in protein interaction networks
GeneID	XDS	LTS	HMS	XDF	LTF	HMF
PG0003296	67.7733	81.9667	67.3133	36.4333	89.1367	75.22
PG0004076	46.7667	53.0933	51.1033	15.4467	29.7833	21.5433
PG0023065	34.9367	31.95	23.8767	9.96667	23.7933	16.7067
PG1024603	45.8033	40.4967	32.8367	18.29	21.6133	23.3033
PG0004299	2.98667	3.82333	5.20333	4.55	10.5033	11.5067
PG2015259	35.9333	55.25	29.2967	35.1833	57.0867	93.9867
PG0014643	81.9867	41.8367	70.7867	0	0.0733333	0.123333
PG1021124	13.3433	19.9233	9.77333	22.0367	16.43	15.89
PG0021365	31.7833	57.4433	17.72	7.21333	35.7767	18.1667
PG0022680	23.6033	1.17333	24.1567	2.31667	0.54	3.60333
PG0002484	1.99	8.71333	8.28	2.34333	11.0067	11.17
PG0026357	14.2633	10.5067	5.23667	16.0533	19.66	18.0667
PG0006863	104.48	104.253	84.51	22.8333	83.22	51.17
PG0008148	0.586667	4.95	0.0433333	2.75667	34.9267	2.64333
PG0010697	8.7	23.18	15.14	18.9867	29.8067	31.4967
PG0021747	37.62	40.0967	29.9567	17.9367	69.5	60.05
PG0028144	15.35	87.63	21.4467	21.2667	136.65	27.1367
PG1013505	9.39333	0.476667	0.46	0.566667	0.283333	0.31
PG0027390	12.0667	7.36	18.74	8.13333	12.1867	11.6867
PG0044580	0.46	1.08667	0.15	35.82	82.6667	76.1433
PG0034306	8.27667	0.2	0.386667	7.06333	0.27	0.866667
Note: XDS, white skin of the white potato cultivar (XD); HMS, purple skin of the purple potato cultivar (HM); LTS, red skin of the red potato cultivar (LT); XDF, white flesh of XD; HMF, purple flesh of HM; LTF, red flesh of LT.
