# Supplementary material for: Genome-Wide Identification and Analysis of the NF-Y Gene Family in Potato (Solanum tuberosum L.)
Source: Front Genet. 2021 Sep 17;12:739989. doi: 10.3389/fgene.2021.739989 (PMC8484916; doi:10.3389/fgene.2021.739989)
Supplement: Supplementary Table 12 — The correlation between the expression of StNF-Ys and anthocyanin content in potato tuber (skin and flesh). [file Table_12.xlsx]

## Sheet: Sheet1
Table S12 The correlation between expression of StNF-Ys and anthocyanin content in potato tubers (skin and flesh)
Skin Flesh	Anthocyanin content	PG0001733	PG0006863	PG0008148	PG0010697	PG2015259	PG0002484	PG0003296	PG0004299	PG0021365	PG0021747	PG0044580
Anthocyanin content	1	-0.964	-0.945	-0.28	0.275	-0.417	0.723	-0.208	.999*	-0.513	-0.837	-0.489
PG0001733	0.422	1	0.824	0.014	-0.521	0.16	-0.881	-0.06	-0.973	0.265	0.661	0.239
PG0006863	0.402	1.000*	1	0.578	0.054	0.69	-0.459	0.515	-0.932	0.764	0.97	0.747
PG0008148	-0.078	0.871	0.882	1	0.846	0.989	0.46	.997*	-0.243	0.968	0.76	0.974
PG0010697	0.89	0.789	0.775	0.385	1	0.759	0.863	0.884	0.312	0.685	0.296	0.704
PG2015259	.997*	0.356	0.335	-0.149	0.855	1	0.326	0.976	-0.381	0.994	0.846	0.997
PG0002484	0.835	0.851	0.839	0.483	0.994	0.794	1	0.525	0.749	0.222	-0.228	0.249
PG0003296	0.656	0.961	0.955	0.702	0.928	0.6	0.963	1	-0.169	0.946	0.709	0.955
PG0004299	0.895	0.783	0.769	0.376	1.000**	0.86	0.993	0.924	1	-0.479	-0.815	-0.455
PG0021365	0.31	0.993	0.995	0.924	0.71	0.241	0.782	0.921	0.703	1	0.899	1.000*
PG0021747	0.717	0.934	0.926	0.639	0.956	0.665	0.982	0.996	0.953	0.885	1	0.887
PG0044580	0.747	0.918	0.909	0.605	0.968	0.698	0.99	0.992	0.965	0.864	.999*	1
* Correlation was significant at level 0.05.
** Correlation was significant at level 0.01.
